# Supplementary material for: Detection of Equus Caballus Papillomavirus Type-2 in Asymptomatic Italian Horses
Source: Viruses. 2022 Jul 31;14(8):1696. doi: 10.3390/v14081696 (PMC9412442; doi:10.3390/v14081696)
Supplement: Supplementary file 1 [file viruses-14-01696-s001.zip]

Archive with 2 entries (2 files):
- FigureS3_revised.pdf
- Supplementary_revised.pdf
